# Supplementary material for: Structure–Activity Relationships and Antiplasmodial Potencies of Novel 3,4-Disubstituted 1,2,5-Oxadiazoles
Source: Int J Mol Sci. 2023 Sep 23;24(19):14480. doi: 10.3390/ijms241914480 (PMC10572347; doi:10.3390/ijms241914480)
Supplement: Supplementary file 1 [file ijms-24-14480-s001.zip]

Archive with 1 entries (1 files):
- ijms-2611793-supplementary.pdf
